# Supplementary material for: Evaluation of the Interfaces between Restorative and Regenerative Biomaterials Used in Vital Pulp Therapy
Source: Materials (Basel). 2021 Sep 3;14(17):5055. doi: 10.3390/ma14175055 (PMC8434275; doi:10.3390/ma14175055)
Supplement: Supplementary file 1 [file materials-14-05055-s001.zip]

Archive with 1 entries (1 files):
- materials-1318620-supplementary.pdf
